# Supplementary material for: Virulence-related traits of epidemic Acinetobacter baumannii strains belonging to the international clonal lineages I-III and to the emerging genotypes ST25 and ST78
Source: BMC Infect Dis. 2013 Jun 20;13:282. doi: 10.1186/1471-2334-13-282 (PMC3691691; doi:10.1186/1471-2334-13-282)
Supplement: Additional file 1: Table S1 — Resistance to desiccation of A. baumannii strains. Values are means ± standard deviations of three independent experiments done in duplicate. [file 1471-2334-13-282-S1.xls]

## Sheet: Φύλλο1
Table S1. Resistance to desiccation of A. baumannii strains.
Strain	ST type	Time (days)
		0	9	16	23	29	33	40	47	54	61	68	75	82	89	96	103	110
AYE	ST1	1.9 (±0.0) × 107	8.6 (±0.8) × 106	2.6 (±0.3) × 106	7.6 (±0.5) × 105	9.6 (±3.3) × 104	7.6 (±1.7) × 104	4.0 (±0.4) × 104	3.6 (±0.5) × 104	1.8 (±0.3) × 104	1.4 (±0.3) × 104	3.6 (±0.5) × 103	1.4 (±0.3) × 103	3.8 (±0.3) × 102	40.0 (±0.0)	0	0	0
700	ST1	2.0 (±0.0) × 107	7.6 (±1.1) × 106	2.4 (±1.6) × 106	6.0 (±0.0) × 105	4.6 (±0.3) × 104	5.2 (±1.1) × 104	3.6 (±0.3) × 104	3.6 (±0.3) × 104	3.4 (±0.3) × 104	3.4 (±0.3) × 104	1.2 (±0.3) × 103	1.0 (±0.3) × 103	0	0	0	0	0
2979	ST20	1.8 (±0.1) × 107	3.8 (±0.3) × 106	8.0 (±1.1) × 105	3.4 (±0.3) × 104	9.6 (±1.1) × 102	6.6 (±0.1) × 102	8.0 (±0.0)	0	0	0	0	0	0	0	0	0	0
3130	ST20	1.9 (±0.2) × 107	2.8 (±1.1) × 106	1.1 (±0.1) × 106	1.6 (±0.5) × 104	1.0 (±0.3) × 104	1.4 (±0.3) × 103	7.0 (±1.4) × 102	32.0 (±5.0)	0	0	0	0	0	0	0	0	0
ACICU	ST2	1.8 (±0.2) × 107	1.2 (±0.6) × 106	9.0 (±1.9) × 104	1.1 (±0.0) × 103	60.0 (±5.0)	52.0 (±16.0)	18.0 (±2.0)	16.0 (±0.0)	0	0	0	0	0	0	0	0	0
2105	ST2	2.0 (±0.0) × 107	4.6 (±1.9) × 106	5.4 (±1.4) × 105	5.4 (±0.8) × 105	2.8 (±0.0) × 104	1.6 (±0.5) × 104	2.0 (±0.5) × 102	0	0	0	0	0	0	0	0	0	0
3990	ST2	2.0 (±0.0) × 107	1.3 (±0.4) × 107	2.8 (±0.5) × 106	1.0 (±0.3) × 106	1.1 (±0.3) × 102	1.0 (±0.1) × 102	1.0 (±0.1) × 102	16.0 (±0)	0	0	0	0	0	0	0	0	0
2735	ST2	1.9 (±0.0) × 107	1.6 (±0.0) × 105	1.2 (±0.2) × 104	1.3 (±0.1) × 104	2.2 (±1.4) × 104	2.0 (±0.5) × 103	3.2 (±0.5) × 102	120.0 (±0.0)	60.0 (±28.0)	0	0	0	0	0	0	0	0
3889	ST2	2.0 (±0.0) × 107	2.0 (±0.5) × 105	2.4 (±0.5) × 104	2.6 (±0.8) × 104	2.0 (±0.5) × 103	1.0 (±0.3) × 103	1.4 (±0.2) × 102	0	0	0	0	0	0	0	0	0	0
4026	ST2	1.9 (±0.1) × 107	1.0 (±0.3) × 107	2.2 (±0.8) × 105	1.4 (±0.8) × 105	3.4 (±0.3) × 103	1.8 (±0.3) × 103	3.2 (±0.1) × 102	2.2 (±0.3) × 102	1.4 (±0.3) × 102	0	0	0	0	0	0	0	0
4009	ST2	1.9 (±0.1) × 107	3.8 (±0.8) × 106	4.8 (±0.5) × 104	1.9 (±0.2) × 104	4.2 (±1.4) × 103	3.0 (±0.8) × 103	0	0	0	0	0	0	0	0	0	0	0
4025	ST3	2.0 (±0.1) × 107	2.1 (±0.5) × 107	2.2 (±0.2) × 106	1.0 (±0.4) × 106	6.2 (±0.7) × 105	4.4 (±0.5) × 105	1.6 (±0.3) × 105	6.6 (±0.3) × 104	4.3 (±0.9) × 104	2.3 (±0.9) × 104	1.8 (±0.3) × 104	1.8 (±0.3) × 103	50 (±0.6) × 102	0	0	0	0
LUH 5875	ST3	2.0 (±0.0) × 107	1.1 (±0.2) × 105	2.8 (±0.5) × 103	1.0 (±0.1) × 102	1.0 (±0.1) × 102	0	0	0	0	0	0	0	0	0	0	0	0
3868	ST15	2.0 (±0.0) × 107	1.4 (±0.2) × 107	1.7 (±0.1) × 106	6.2 (±0.8) × 104	1.8 (±0.1) × 103	1.6 (±0.1) × 103	1.3 (±0.1) × 103	1.2 (±0.1) × 103	1.1 (±0.1) × 103	1.4 (±0.3) × 103	9.0 (±1.4) × 102	3.8 (±0.3) × 102	0	0	0	0	0
3871	ST84	1.9 (±0.0) × 107	4.2 (±0.8) × 106	7.4 (±1.4) × 103	0	0	0	0	0	0	0	0	0	0	0	0	0	0
3890	ST25	1.9 (±0.1) × 107	1.8 (±0.8) × 107	1.6 (±0.5) × 106	1.0 (±0.1) × 106	6.0 (±0.1) × 105	5.1 (±0.5) × 105	4.8 (±0.5) × 105	7.8 (±0.5) × 104	2.8 (±0.0) × 104	1.8 (±0.0) × 104	1.2 (±0.0) × 104	1.1 (±0.3) × 104	4.8 (±0.3) × 102	75.0 (±0.0)	0	0	0
3865	ST25	2.0 (±0.1) × 107	2.9 (±0.5) × 104	2.8 (±0.5) × 104	2.3 (±0.2) × 104	1.8 (±0.3) × 104	1.6 (±0.2) × 104	0	0	0	0	0	0	0	0	0	0	0
4190	ST25	2.0 (±0.0) × 107	9.6 (±1.1) × 106	3.6 (±0.5) × 106	2.0 (±0.4) × 106	2.0 (±0.5) × 105	1.2 (±0.2) × 105	1.1 (±0.1) × 105	2.8 (±0.0) × 102	0	0	0	0	0	0	0	0	0
ATCC 19606T	ST52	1.8 (±0.2) × 107	8.0 (±2.2) × 104	1.5 (±0.1) × 104	1.1 (±0.2) × 103	12.0 (±5.0)	0	0	0	0	0	0	0	0	0	0	0	0
ATCC 17978	ST77	2.0 (±0.1) × 107	5.5 (±0.6) × 104	2.2 (±0.6) × 104	1.9 (±0.3) × 104	76.0 (±16.0)	16.0 (±0.0)	16.0 (±0.0)	0	0	0	0	0	0	0	0	0	0
3909	ST78	1.8 (±0.1) × 107	7.6 (±0.6) × 106	4.4 (±0.5) × 106	5.4 (±0.3) × 104	5.2 (±1.6) × 103	3.4 (±0.3) × 103	2.8 (±0.5) × 103	2.6 (±0.3) × 103	2.0 (±0.5) × 103	1.8 (±0.3) × 103	1.3 (±0.4) × 103	0	0	0	0	0	0
3957	ST78	1.9 (±0.0) × 107	6.8 (±1.6) × 106	8.2 (±0.8) × 104	5.0 (±1.4) × 104	1.4 (±0.3) × 104	7.6 (±0.5) × 104	1.8 (±0.2) × 103	2.4 (±0.5) × 103	2.0 (±0.5) × 103	1.4 (±0.3) × 103	1.4 (±0.2) × 103	1.2 (±0.2) × 103	0	0	0	0	0
3911	ST78	2.0 (±0.0) × 107	8.2 (±0.3) × 106	7.0 (±0.3) × 106	1.4 (±0.3) × 106	1.8 (±0.5) × 104	1.3 (±0.1) × 104	1.1 (±0.0) × 104	1.0 (±0.0) × 104	3.6 (±0.5) × 103	3.4 (±0.3) × 103	2.6 (±0.3) × 103	2.3 (±0.4) × 103	6.0 (±0.2) × 102	1.8 (±0.3) × 102	80.0 (±0.0)	0	0
Values are means ± standard deviations of three independent experiments done in duplicate.
